# Supplementary material for: Traumatic intraperitoneal rupture of a hepatic hydatid cyst presenting as refractory anaphylactic shock: a rare case report
Source: J Surg Case Rep. 2026 May 24;2026(5):rjag383. doi: 10.1093/jscr/rjag383 (PMC13198715; doi:10.1093/jscr/rjag383)
Supplement: rjag383_Supplemental_Files [file rjag383_supplemental_files.zip]

Archive with 2 entries (2 files):
- Supplementary_Video_1_rjag383.docx
- Video1_eFAST_Pelvis.mp4_rjag383.mp4
